# Supplementary material for: Pathological Complete Response to Neoadjuvant Chemoimmunotherapy for Early Triple-Negative Breast Cancer: An Updated Meta-Analysis
Source: Cells. 2022 Jun 7;11(12):1857. doi: 10.3390/cells11121857 (PMC9221459; doi:10.3390/cells11121857)
Supplement: Supplementary file 1 [file cells-11-01857-s001.zip]

Archive with 1 entries (1 files):
- cells-1711297-supplementary.pdf
